# Supplementary material for: Daytime Dependence of the Activity of the Rat Brain Pyruvate Dehydrogenase Corresponds to the Mitochondrial Sirtuin 3 Level and Acetylation of Brain Proteins, All Regulated by Thiamine Administration Decreasing Phosphorylation of PDHA Ser293
Source: Int J Mol Sci. 2021 Jul 27;22(15):8006. doi: 10.3390/ijms22158006 (PMC8348093; doi:10.3390/ijms22158006)
Supplement: Supplementary file 1 [file ijms-22-08006-s001.zip]

Archive with 1 entries (1 files):
- ijms-1302561-supplementary.pdf
